# Supplementary material for: Comparative Evaluation of Hydrogel Dip-Coating on Cone and Pyramid Microneedle Arrays Fabricated by LCD 3D Printing
Source: Pharmaceutics. 2026 Apr 24;18(5):518. doi: 10.3390/pharmaceutics18050518 (PMC13210547; doi:10.3390/pharmaceutics18050518)
Supplement: Supplementary file 1 [file pharmaceutics-18-00518-s001.zip]

Archive with 1 entries (1 files):
- pharmaceutics-4197878-supplementary.mp4
